# Supplementary material for: Climate variation during the Holocene influenced the skeletal properties of Chamelea gallina shells in the North Adriatic Sea (Italy)
Source: PLoS One. 2021 Mar 4;16(3):e0247590. doi: 10.1371/journal.pone.0247590 (PMC7932108; doi:10.1371/journal.pone.0247590)
Supplement: S1 Appendix — (XLSX) [file pone.0247590.s002.xlsx]

## Sheet: Foglio1
Chamelea gallina dataset
Collection	Sample ID	Horizon	Status	Length (mm)	Height (mm)	Width (mm)	Mass (g)	Bulk Density (g/cm3)	Porosity (%)	Micro-density (g/cm3)	Age (ky BP)	SST (°C)
MGGC26138	CO 14 S	CO1	sub-fossil	5.637	4.847	1.65	0.0224333	2.32069	12.7586	2.66008	7.6	18.6
MGGC26138	CO 15 S	CO1	sub-fossil	6.04	5.111	1.7	0.0175667	2.16872	17.284	2.62189	7.6	18.6
MGGC26138	CO 23 S	CO1	sub-fossil	6.624	5.575	1.85	0.0301667	2.1966	16.7476	2.63848	7.6	18.6
MGGC26138	CO 22 D	CO1	sub-fossil	6.825	5.568	2	0.033	2.00405	23.6842	2.62599	7.6	18.6
MGGC26138	CO 16 S	CO1	sub-fossil	7.514	6.171	2.1	0.0485	2.5043	10.8434	2.80888	7.6	18.6
MGGC26138	CO 17 S	CO1	sub-fossil	8.389	6.619	2.3	0.0589667	2.36814	14.5917	2.77273	7.6	18.6
MGGC26138	CO24S	CO1	sub-fossil	11.411	9.236	3	0.165467	2.54434	7.43209	2.74862	7.6	18.6
MGGC26138	CO25D	CO1	sub-fossil	11.658	9.693	3.35	0.1746	2.69306	2.87918	2.7729	7.6	18.6
MGGC26138	CO02S	CO1	sub-fossil	12.067	9.51	3.15	0.143067	2.48523	11.6387	2.81258	7.6	18.6
MGGC26138	CO01S	CO1	sub-fossil	12.09	9.489	2.8	0.106033	2.34414	15.1069	2.76128	7.6	18.6
MGGC26138	CO26D	CO1	sub-fossil	13.15	11.143	3.3	0.175967	2.42378	12.3967	2.76677	7.6	18.6
MGGC26138	CO02D	CO1	sub-fossil	13.747	10.764	3.5	0.213453	2.53809	9.96433	2.81898	7.6	18.6
MGGC26138	CO04D	CO1	sub-fossil	14.247	11.717	3.7	0.246813	2.52022	12.8182	2.89076	7.6	18.6
MGGC26138	CO27D	CO1	sub-fossil	14.342	11.605	3.75	0.3184	2.55196	8.12183	2.77755	7.6	18.6
MGGC26138	CO25S	CO1	sub-fossil	14.772	12.12	3.9	0.383667	2.56519	7.84489	2.78356	7.6	18.6
MGGC26138	CO06D	CO1	sub-fossil	14.796	12.255	4	0.405267	2.48477	12.1602	2.82876	7.6	18.6
MGGC26138	CO03D	CO1	sub-fossil	14.943	12.032	3.7	0.2664	2.47124	12.3067	2.81805	7.6	18.6
MGGC26138	CO05D	CO1	sub-fossil	15.126	12.717	4.15	0.2968	2.49272	11.5622	2.81861	7.6	18.6
MGGC26138	CO03S	CO1	sub-fossil	15.214	12.226	3.95	0.342033	2.47492	12.6387	2.83297	7.6	18.6
MGGC26138	CO04S	CO1	sub-fossil	16.195	13.774	4.4	0.444267	2.62414	7.71805	2.84361	7.6	18.6
MGGC26138	CO07D	CO1	sub-fossil	16.726	13.528	4.4	0.485233	2.47	11.66	2.79	7.6	18.6
MGGC26138	CO26S	CO1	sub-fossil	16.815	13.832	4.5	0.434	2.56299	8.48425	2.8006	7.6	18.6
MGGC26138	CO27S	CO1	sub-fossil	17.752	14.51	4.9	0.572733	2.50796	10.6992	2.80843	7.6	18.6
MGGC26138	CO28S	CO1	sub-fossil	17.954	14.38	4.95	0.5932	2.4789	11.9794	2.81627	7.6	18.6
MGGC26138	CO05S	CO1	sub-fossil	18.096	14.761	5.1	0.6337	2.31757	18.3348	2.83789	7.6	18.6
MGGC26138	CO07S	CO1	sub-fossil	18.877	14.758	4.9	0.615167	2.59966	8.52233	2.84185	7.6	18.6
MGGC26138	CO08D	CO1	sub-fossil	18.933	14.794	5.85	0.545267	2.47773	12.5719	2.83403	7.6	18.6
MGGC26138	CO06S	CO1	sub-fossil	18.939	15.029	4.8	0.584	2.59671	8.52231	2.83863	7.6	18.6
MGGC26138	CO08S	CO1	sub-fossil	19.191	16.284	5.25	0.6811	2.51174	11.6656	2.84345	7.6	18.6
MGGC26138	CO28D	CO1	sub-fossil	19.234	15.5	5.4	0.7591	2.62846	6.2096	2.80249	7.6	18.6
MGGC26138	CO09D	CO1	sub-fossil	19.661	16.451	5.2	0.697433	2.55845	10.0758	2.84512	7.6	18.6
MGGC26138	CO10D	CO1	sub-fossil	19.966	16.301	5.35	0.783033	2.562	9.81568	2.84085	7.6	18.6
MGGC26138	CO09S	CO1	sub-fossil	20.051	15.936	5.35	0.7554	2.59068	9.04258	2.84824	7.6	18.6
MGGC26138	CO29D	CO1	sub-fossil	20.597	17.261	5.8	0.935067	2.62144	6.75638	2.81139	7.6	18.6
MGGC26138	CO30D	CO1	sub-fossil	20.65	15.998	5.1	0.722067	2.62474	6.26439	2.80016	7.6	18.6
MGGC26138	CO10S	CO1	sub-fossil	21.498	17.913	5.9	1.0561	2.61562	8.31338	2.85278	7.6	18.6
MGGC26138	CO12D	CO1	sub-fossil	21.802	17.593	5.95	0.9778	2.56282	10.0035	2.84768	7.6	18.6
MGGC26138	CO11D	CO1	sub-fossil	21.98	17.459	5.9	0.965867	2.61445	7.86791	2.83772	7.6	18.6
MGGC26138	CO31D	CO1	sub-fossil	22.475	18.752	5.85	1.0839	2.70772	3.46407	2.80488	7.6	18.6
MGGC26138	CO13D	CO1	sub-fossil	22.613	17.721	6.15	1.01773	2.62347	7.65595	2.84098	7.6	18.6
MGGC26138	CO32D	CO1	sub-fossil	22.888	18.137	6.2	1.0561	2.61368	6.72331	2.80207	7.6	18.6
MGGC26138	CO33D	CO1	sub-fossil	23.563	19.145	6.3	1.23073	2.63165	6.47897	2.81396	7.6	18.6
MGGC26138	CO11S	CO1	sub-fossil	25.622	20.171	6.55	1.28483	2.64514	7.07521	2.84654	7.6	18.6
MGGC26138	CO11S	CO1	sub-fossil	25.622	20.171	6.55	1.28483	2.64514	7.07521	2.84654	7.6	18.6
MGGC26138	CO12S	CO1	sub-fossil	25.877	20.94	7.9	1.86707	2.64895	7.11752	2.85193	7.6	18.6
MGGC26138	CO12S	CO1	sub-fossil	25.877	20.94	7.9	1.86707	2.64895	7.11752	2.85193	7.6	18.6
MGGC26138	CO14D	CO1	sub-fossil	26.259	20.958	6.65	1.55273	2.54047	10.5966	2.84158	7.6	18.6
MGGC26138	CO14D	CO1	sub-fossil	26.259	20.958	6.65	1.55273	2.54047	10.5966	2.84158	7.6	18.6
MGGC26138	CO13S	CO1	sub-fossil	29.679	21.979	7	1.7972	2.6616	7.07903	2.86437	7.6	18.6
MGGC26138	A45	CO2	sub-fossil	5.63	5.24	1.44	0.0205	2.3079	13.5338	2.6692	5.9	18.2
MGGC26138	A44	CO2	sub-fossil	6.27	5.76	1.08	0.0326	2.4504	11.0553	2.755	5.9	18.2
MGGC26138	A43	CO2	sub-fossil	6.78	5.76	1.45	0.0342	2.4739	9.6618	2.7385	5.9	18.2
MGGC26138	A40	CO2	sub-fossil	7.85	6.85	2	0.0609	2.4983	8.3562	2.7261	5.9	18.2
MGGC26138	A42	CO2	sub-fossil	8.31	7.8	1.8	0.0815	2.561	7.1354	2.7578	5.9	18.2
MGGC26138	A38	CO2	sub-fossil	9.2	7.45	2.35	0.099	2.5984	6.7485	2.7864	5.9	18.2
MGGC26138	A56	CO2	sub-fossil	9.4	8.5	2.3	0.0973	2.0242	25.7639	2.7267	5.9	18.2
MGGC26138	A36	CO2	sub-fossil	9.55	8.3	2.45	0.0986	2.5302	7.0266	2.7214	5.9	18.2
MGGC26138	A37	CO2	sub-fossil	9.65	8.4	2.3	0.1188	2.6459	4.8327	2.7802	5.9	18.2
MGGC26138	A65	CO2	sub-fossil	10.25	8.4	2.45	0.0997	2.5576	7.2836	2.7585	5.9	18.2
MGGC26138	A35	CO2	sub-fossil	10.7	9	2.45	0.1188	2.5632	7.2767	2.7643	5.9	18.2
MGGC26138	A64	CO2	sub-fossil	11.15	9	2.85	0.1224	2.4986	10.0204	2.7769	5.9	18.2
MGGC26138	A57	CO2	sub-fossil	11.95	10.55	3.35	0.1833	2.5176	9.0826	2.7691	5.9	18.2
MGGC26138	A32	CO2	sub-fossil	12.45	10.4	3.25	0.1675	2.5151	9.8295	2.7893	5.9	18.2
MGGC26138	A30	CO2	sub-fossil	12.5	10.7	3.4	0.2688	2.5234	9.0909	2.7758	5.9	18.2
MGGC26138	A33	CO2	sub-fossil	12.7	10.75	3	0.2269	2.5612	7.8025	2.778	5.9	18.2
MGGC26138	A28	CO2	sub-fossil	12.85	11.4	3.25	0.2608	2.6173	5.563	2.7715	5.9	18.2
MGGC26138	A27	CO2	sub-fossil	12.9	11.15	3.5	0.2597	2.5533	7.0913	2.7481	5.9	18.2
MGGC26138	A31	CO2	sub-fossil	13	11.4	3.1	0.2473	2.6123	5.6437	2.7685	5.9	18.2
MGGC26138	A61	CO2	sub-fossil	13.05	11.85	3	0.2288	2.61	6.3	2.78	5.9	18.2
MGGC26138	A29	CO2	sub-fossil	13.1	11.2	3.55	0.2801	2.6312	5.7403	2.7914	5.9	18.2
MGGC26138	A34	CO2	sub-fossil	13.35	11.85	3.3	0.2798	2.4975	10.1639	2.7801	5.9	18.2
MGGC26138	A26	CO2	sub-fossil	13.4	12	3.3	0.2483	2.4356	12.0865	2.7704	5.9	18.2
MGGC26138	A24	CO2	sub-fossil	14.3	13	3.6	0.3774	2.5284	9.1275	2.7824	5.9	18.2
MGGC26138	A25	CO2	sub-fossil	14.85	11.6	3.05	0.2384	2.4046	13.3378	2.7747	5.9	18.2
MGGC26138	A20	CO2	sub-fossil	15.65	14.75	4.3	0.4883	2.5427	9.6505	2.8143	5.9	18.2
MGGC26138	A23	CO2	sub-fossil	15.75	14.4	4.15	0.468	2.6302	5.592	2.786	5.9	18.2
MGGC26138	A21	CO2	sub-fossil	16.35	14.25	4	0.3686	2.3984	13.1899	2.7628	5.9	18.2
MGGC26138	A52	CO2	sub-fossil	16.6	14.85	4.3	0.6194	2.5584	7.9586	2.7796	5.9	18.2
MGGC26138	A19	CO2	sub-fossil	17	14.95	4.15	0.4474	2.68	5.29	2.83	5.9	18.2
MGGC26138	A22	CO2	sub-fossil	17.9	14	4.35	0.4436	2.7	4.38	2.82	5.9	18.2
MGGC26138	A17	CO2	sub-fossil	18.3	16.1	4.85	0.7627	2.6041	7.3652	2.8111	5.9	18.2
MGGC26138	A15	CO2	sub-fossil	18.7	17.6	4.65	0.8036	2.5261	10.2026	2.8131	5.9	18.2
MGGC26138	A18	CO2	sub-fossil	18.85	15	4.65	0.6253	2.5886	8.0868	2.8163	5.9	18.2
MGGC26138	A16	CO2	sub-fossil	19	15.2	4.65	0.5928	2.5117	10.2434	2.7983	5.9	18.2
MGGC26138	A13	CO2	sub-fossil	19.25	16.55	4.65	0.7615	2.4686	11.7883	2.7984	5.9	18.2
MGGC26138	A9	CO2	sub-fossil	19.45	17.85	5.1	0.8254	2.61	7.49	2.82	5.9	18.2
MGGC26138	A51	CO2	sub-fossil	19.9	17.5	5	0.861	2.7	4.64	2.83	5.9	18.2
MGGC26138	A11	CO2	sub-fossil	20.5	17.4	5.65	0.9589	2.69	4.79	2.83	5.9	18.2
MGGC26138	A54	CO2	sub-fossil	21	19.2	5.45	1.187	2.6144	7.2154	2.8178	5.9	18.2
MGGC26138	A8	CO2	sub-fossil	21.55	18.5	5.55	0.988	2.5329	9.4256	2.7965	5.9	18.2
MGGC26138	A10	CO2	sub-fossil	21.85	17.9	5.5	1.0265	2.5866	8.0528	2.8132	5.9	18.2
MGGC26138	A12	CO2	sub-fossil	21.85	18.95	5.3	0.9697	2.5451	9.1937	2.8028	5.9	18.2
MGGC26138	A14	CO2	sub-fossil	21.95	18.45	5.5	1.145	2.6435	6.0828	2.8147	5.9	18.2
MGGC26138	A50	CO2	sub-fossil	22.45	19.85	6.2	1.6078	2.5961	8.1577	2.8267	5.9	18.2
MGGC26138	A7	CO2	sub-fossil	22.85	19.7	6.4	1.3056	2.5277	10.525	2.825	5.9	18.2
MGGC26138	A53	CO2	sub-fossil	22.9	19.15	5.3	0.9638	2.645	6.0026	2.8139	5.9	18.2
MGGC26138	A6	CO2	sub-fossil	22.95	18.15	6.15	1.2165	2.6392	6.4257	2.8204	5.9	18.2
MGGC26138	A55	CO2	sub-fossil	23.8	21.35	5.9	1.2952	2.4778	11.7095	2.8065	5.9	18.2
MGGC26138	A4	CO2	sub-fossil	24.35	19.85	6	1.1949	2.5335	9.3883	2.796	5.9	18.2
MGGC26138	A2	CO2	sub-fossil	24.4	22.1	6.5	2.0766	2.5591	9.1766	2.8177	5.9	18.2
MGGC26138	A49	CO2	sub-fossil	24.5	21	6.35	1.6454	2.598	8.2248	2.8308	5.9	18.2
MGGC26138	A3	CO2	sub-fossil	24.9	21.75	6.7	1.4692	2.6596	5.6822	2.8198	5.9	18.2
MGGC26138	A60	CO2	sub-fossil	25.4	22.7	5.75	1.2785	2.5047	11.6643	2.8355	5.9	18.2
MGGC26138	A63	CO2	sub-fossil	25.5	21.85	6.6	1.7039	2.5554	9.5302	2.8246	5.9	18.2
MGGC26138	A5	CO2	sub-fossil	25.95	20.7	6.6	2.1042	2.5523	9.6314	2.8243	5.9	18.2
MGGC26138	A62	CO2	sub-fossil	27.6	22.9	7.85	2.4869	2.6294	7.3154	2.8369	5.9	18.2
MGGC26138	A1	CO2	sub-fossil	28.55	24.95	7.05	2.334	2.6397	6.2993	2.8171	5.9	18.2
MGGC26138	A59	CO2	sub-fossil	29.25	23.8	7.3	2.5916	2.6594	6.531	2.8452	5.9	18.2
MGGC26131	62	CE	sub-fossil	5.824	4.977	1.5	0.0223333	2.44987	8.79121	2.686	2.6	17.5
MGGC26131	73	CE	sub-fossil	6.193	5.35	1.5	0.0234333	2.39507	12.628	2.74123	2.6	17.5
MGGC26131	68	CE	sub-fossil	6.997	5.644	1.75	0.0301667	2.42198	10.1877	2.69671	2.6	17.5
MGGC26131	64	CE	sub-fossil	7.56	6.214	1.95	0.0411667	1.93839	30.1887	2.77661	2.6	17.5
MGGC26131	53	CE	sub-fossil	7.703	6.636	2	0.0524667	2.46272	11.1285	2.7711	2.6	17.5
MGGC26131	24	CE	sub-fossil	7.711	6.58	2	0.0534667	2.44079	12.6524	2.79435	2.6	17.5
MGGC26131	59	CE	sub-fossil	8.322	7.027	2.1	0.0605333	2.00751	26.5781	2.73422	2.6	17.5
MGGC26131	60	CE	sub-fossil	8.431	6.954	2.1	0.0676	2.60878	6.95876	2.80389	2.6	17.5
MGGC26131	57	CE	sub-fossil	8.795	7.794	2.3	0.0768667	2.30192	16.8	2.76673	2.6	17.5
MGGC26131	56	CE	sub-fossil	9.007	7.853	2.4	0.0905667	2.58058	7.13606	2.77888	2.6	17.5
MGGC26131	50	CE	sub-fossil	9.585	7.977	2.15	0.0661667	2.49872	9.33165	2.75589	2.6	17.5
MGGC26131	240-S8-26	CE	sub-fossil	12	10.2	2.6	0.164133	2.35858	14.8273	2.76917	2.6	17.5
MGGC26131	240-S8-36	CE	sub-fossil	12	11.5	3	0.1636	2.5991	7.74536	2.81732	2.6	17.5
MGGC26131	240-S8-43	CE	sub-fossil	12	11.7	3.15	0.167067	2.34889	15.9624	2.79504	2.6	17.5
MGGC26131	240-S8-40	CE	sub-fossil	13.05	11	3	0.175867	2.21847	22.4498	2.8607	2.6	17.5
MGGC26131	240-S8-29	CE	sub-fossil	13.1	11	3	0.177833	2.26234	19.2438	2.80145	2.6	17.5
MGGC26131	240-S8-33	CE	sub-fossil	13.5	11.8	3.35	0.242333	2.55173	9.2827	2.81284	2.6	17.5
MGGC26131	240-S8-12	CE	sub-fossil	15	13.3	3.5	0.3103	2.46225	12.2946	2.80741	2.6	17.5
MGGC26131	240-S8-35	CE	sub-fossil	15	13.2	3.55	0.3074	2.55642	8.9975	2.80918	2.6	17.5
MGGC26131	240-S8-19	CE	sub-fossil	15.3	13.9	4	0.400533	2.58229	8.8267	2.83229	2.6	17.5
MGGC26131	240-S8-20	CE	sub-fossil	15.35	13.2	3.4	0.277267	2.39979	14.3931	2.80327	2.6	17.5
MGGC26131	240-S8-08	CE	sub-fossil	15.4	13.2	3.7	0.289033	2.5118	10.592	2.80936	2.6	17.5
MGGC26131	240-S8-32	CE	sub-fossil	15.4	13.4	3.3	0.315233	2.52616	9.52636	2.79215	2.6	17.5
MGGC26131	240-S8-23	CE	sub-fossil	15.5	13.5	4	0.3959	2.57068	8.5863	2.81214	2.6	17.5
MGGC26131	240-S8-15	CE	sub-fossil	15.8	13.4	3.9	0.3386	2.55352	9.21682	2.81277	2.6	17.5
MGGC26131	240-S8-22	CE	sub-fossil	15.9	13.5	3.7	0.357633	2.6173	6.64712	2.80367	2.6	17.5
MGGC26131	240-S8-39	CE	sub-fossil	15.9	13.4	3.6	0.385267	2.6438	7.01192	2.84316	2.6	17.5
MGGC26131	240-S8-21	CE	sub-fossil	16	14.1	4	0.418367	2.57476	8.77517	2.82243	2.6	17.5
MGGC26131	240-S8-25	CE	sub-fossil	16	14	4.8	0.349433	2.52764	10.5314	2.82517	2.6	17.5
MGGC26131	240-S8-31	CE	sub-fossil	16	14	4.15	0.414467	2.34189	16.2642	2.79675	2.6	17.5
MGGC26131	240-S8-06	CE	sub-fossil	16.2	15.2	4.4	0.419767	2.58072	8.3761	2.81665	2.6	17.5
MGGC26131	240-S8-27	CE	sub-fossil	16.4	14.4	4	0.4126	2.56085	8.74611	2.80629	2.6	17.5
MGGC26131	240-S8-07	CE	sub-fossil	17.4	14.7	4.4	0.481633	2.54876	9.75437	2.82425	2.6	17.5
MGGC26131	240-S8-170	CE	sub-fossil	17.4	15.5	4	0.475267	2.58402	8.98693	2.83917	2.6	17.5
MGGC26131	240-S8-37	CE	sub-fossil	18.5	15	4.4	0.583767	2.59492	8.04512	2.82195	2.6	17.5
MGGC26131	240-S8-38	CE	sub-fossil	18.7	15.6	4.4	0.565133	2.61617	6.90988	2.81036	2.6	17.5
MGGC26131	240-S8-10	CE	sub-fossil	18.8	16.35	4.4	0.572167	2.54941	9.77533	2.82563	2.6	17.5
MGGC26131	240-S8-18	CE	sub-fossil	19	16.35	4.4	0.5604	2.63996	6.46531	2.82244	2.6	17.5
MGGC26131	240-S8-14	CE	sub-fossil	19.2	17	5	0.708033	2.64976	6.4109	2.83127	2.6	17.5
MGGC26131	240-S8-34	CE	sub-fossil	19.5	15.9	4.7	0.644467	2.62976	6.15888	2.80235	2.6	17.5
MGGC26131	240-S8-16	CE	sub-fossil	19.7	17.4	4.3	0.623167	2.62992	7.04622	2.82928	2.6	17.5
MGGC26131	240-S8-30	CE	sub-fossil	19.7	17.3	4	0.403467	2.63409	6.38762	2.81383	2.6	17.5
MGGC26131	240-S8-13	CE	sub-fossil	21.4	18.7	6.6	1.00857	2.6665	5.65904	2.82645	2.6	17.5
MGGC26131	240-S8-03	CE	sub-fossil	21.5	17.5	4.5	0.7234	2.51931	10.5826	2.81748	2.6	17.5
MGGC26131	240-S8-17	CE	sub-fossil	21.9	19	5.4	1.09363	2.69422	4.8947	2.83288	2.6	17.5
MGGC26131	240-S8-02	CE	sub-fossil	22	18.3	5.15	0.974133	2.62011	7.49057	2.83226	2.6	17.5
MGGC26131	240-S8-09	CE	sub-fossil	22	19.8	6	1.044	2.60886	7.53505	2.82146	2.6	17.5
MGGC26131	240-S8-A	CE	sub-fossil	23.6	20.7	6.6	1.4959	2.64267	5.85772	2.8071	2.6	17.5
MGGC26131	240-S8-11	CE	sub-fossil	23.8	20.45	6.35	1.25153	2.6655	5.78906	2.82929	2.6	17.5
MGGC26131	240-S8-04	CE	sub-fossil	24.4	21	6.2	1.36273	2.57702	8.56908	2.81854	2.6	17.5
MGGC26131	240-S8-05	CE	sub-fossil	25.25	22	6.7	1.47007	2.63317	6.93223	2.8293	2.6	17.5
MGGC26131	240-S8-01	CE	sub-fossil	25.7	22.2	6.6	1.57373	2.70123	4.44202	2.8268	2.6	17.5
MGGC26350	3	MCE	Modern	5.382	4.656	1.35	0.0183333	2.462	8.07175	2.67818	-	17.3
MGGC263501	5	MCE	Modern	6.06	4.954	1.45	0.0162333	2.45524	9.09091	2.70077	-	17.3
MGGC263501	4	MCE	Modern	6.109	5.186	1.5	0.0274333	2.4163	13.2353	2.78489	-	17.3
MGGC263501	6	MCE	Modern	6.808	5.65	1.7	0.0273333	2.51861	9.23077	2.77474	-	17.3
MGGC263501	7	MCE	Modern	7.577	6.463	1.9	0.0496	2.60591	7.01754	2.80258	-	17.3
MGGC263501	8	MCE	Modern	7.613	6.373	1.9	0.0403333	2.34536	16.1165	2.79597	-	17.3
MGGC263501	11	MCE	Modern	8.086	6.558	1.9	0.0478333	2.3795	12.7907	2.7285	-	17.3
MGGC263501	10	MCE	Modern	8.09	6.956	2	0.0522	2.61409	5.01672	2.75216	-	17.3
MGGC263501	9	MCE	Modern	8.418	6.973	2.2	0.0616333	2.6481	5.45194	2.8008	-	17.3
MGGC263501	12	MCE	Modern	8.539	7.135	2.05	0.0612667	2.58052	6.8917	2.77152	-	17.3
MGGC263501	13	MCE	Modern	8.763	7.066	2.1	0.0709333	2.54704	8.51319	2.78405	-	17.3
MGGC263501	15	MCE	Modern	8.824	7.522	2.35	0.0731333	2.45529	10.5381	2.74451	-	17.3
MGGC263501	14	MCE	Modern	9.434	7.9	2.3	0.0782333	2.58592	7.06402	2.78248	-	17.3
MGGC263501	bev. 03	MCE	Modern	9.64	8.185	2.4	0.0833333	2.32526	15.3774	2.7478	-	17.3
MGGC263501	bev. 01	MCE	Modern	9.779	8.67	2.4	0.1089	2.29449	16.045	2.733	-	17.3
MGGC263501	bev. 02	MCE	Modern	9.999	8.379	2.6	0.0987333	2.3592	14.2059	2.74984	-	17.3
MGGC263501	bev. 05	MCE	Modern	10.61	8.6	2.4	0.104533	2.30806	16.6667	2.76967	-	17.3
MGGC263501	bev. 04	MCE	Modern	10.93	9.444	2.9	0.157433	2.55477	7.20867	2.75324	-	17.3
MGGC263501	bev. 06	MCE	Modern	11.064	9.111	2.5	0.132133	2.49594	10.2208	2.78009	-	17.3
MGGC263501	bev. 07	MCE	Modern	11.556	9.159	3.1	0.2115	2.55541	8.19209	2.78343	-	17.3
MGGC263501	bev. 08	MCE	Modern	11.97	9.78	2.6	0.1604	2.39162	14.1434	2.7856	-	17.3
MGGC263501	bev. 09	MCE	Modern	11.991	10.353	2.8	0.1818	2.4267	11.8591	2.75321	-	17.3
MGGC263501	bev. 12	MCE	Modern	12.891	10.799	3.3	0.226967	2.55178	8.37401	2.78499	-	17.3
MGGC263501	bev. 11	MCE	Modern	13.132	11.449	3.1	0.197667	2.39989	13.382	2.77066	-	17.3
MGGC263501	bev. 10	MCE	Modern	13.384	11.665	3.3	0.255567	2.3075	17.4608	2.79564	-	17.3
MGGC263501	bev. 13	MCE	Modern	13.638	11.073	3.4	0.234867	2.48302	9.46328	2.74255	-	17.3
MGGC263501	bev. 14	MCE	Modern	13.72	11.302	3.3	0.237867	2.46597	10.3186	2.7497	-	17.3
MGGC263501	bev. 15	MCE	Modern	14.285	11.057	3.3	0.240467	2.44717	11.3528	2.76057	-	17.3
MGGC263501	bev. 18	MCE	Modern	14.527	11.883	3.5	0.2321	2.38064	13.6348	2.75648	-	17.3
MGGC263501	bev. 16	MCE	Modern	14.894	12.779	3.7	0.353233	2.49488	10.4978	2.78751	-	17.3
MGGC263501	bev. 17	MCE	Modern	15.046	12.411	3.3	0.315267	2.48462	10.3185	2.7705	-	17.3
MGGC263501	bev. 21	MCE	Modern	15.513	12.252	3.8	0.3284	2.48604	10.7965	2.78693	-	17.3
MGGC263501	bev. 20	MCE	Modern	15.522	12.377	3.7	0.327267	2.48123	10.509	2.7726	-	17.3
MGGC263501	bev. 19	MCE	Modern	16.216	12.879	3.9	0.413067	2.53791	8.16745	2.76362	-	17.3
MGGC263501	bev. 24	MCE	Modern	16.638	13.837	3.7	0.395267	2.52223	9.05797	2.77344	-	17.3
MGGC263501	bev. 23	MCE	Modern	16.976	14.548	4.3	0.5251	2.57603	7.75029	2.79245	-	17.3
MGGC263501	bev. 22	MCE	Modern	17.272	13.947	3.8	0.472833	2.50604	10.5682	2.80218	-	17.3
MGGC263501	bev. 27	MCE	Modern	17.634	14.091	4.3	0.473333	2.47582	10.7442	2.77385	-	17.3
MGGC263501	bev. 25	MCE	Modern	18.315	14.674	4.3	0.476267	2.52022	10.0566	2.80201	-	17.3
MGGC263501	bev. 26	MCE	Modern	18.997	15.204	4.4	0.523	2.51585	10.0739	2.79768	-	17.3
MGGC263501	bev. 29	MCE	Modern	19.368	15.897	4.9	0.6897	2.53806	9.80826	2.81407	-	17.3
MGGC263501	bev. 28	MCE	Modern	19.505	15.777	4.7	0.6609	2.38805	14.265	2.78538	-	17.3
MGGC263501	bev. 30	MCE	Modern	19.617	16.155	4.7	0.722767	2.58384	7.79701	2.80234	-	17.3
MGGC263501	bev. 31	MCE	Modern	20.142	16.615	4.9	0.806767	2.56255	8.46595	2.79956	-	17.3
MGGC263501	bev. 32	MCE	Modern	20.736	17.068	4.75	0.725167	2.43594	13.284	2.80909	-	17.3
MGGC263501	bev. 33	MCE	Modern	21.034	17.622	4.8	0.759567	2.52711	10.0011	2.80793	-	17.3
MGGC263501	bev. 35	MCE	Modern	21.141	17.656	5.25	0.909333	2.56868	8.15171	2.79666	-	17.3
MGGC263501	bev. 36	MCE	Modern	21.362	17.463	5.4	0.9307	2.56137	8.55777	2.80108	-	17.3
MGGC263501	bev. 34	MCE	Modern	21.571	16.974	5.1	0.867067	2.53293	9.65948	2.80376	-	17.3
MGGC263501	bev. 37	MCE	Modern	21.697	17.775	5.3	0.9635	2.56488	8.8468	2.81381	-	17.3
MGGC263501	bev. 38	MCE	Modern	22.252	19.471	6	1.18707	2.64204	6.42284	2.82339	-	17.3
MGGC263501	bev. 39	MCE	Modern	22.424	17.654	5	0.989933	2.56567	8.71711	2.81068	-	17.3
MGGC263501	bev. 40	MCE	Modern	22.652	18.32	5.5	0.9212	2.54153	9.50977	2.80863	-	17.3
MGGC263501	bev. 42	MCE	Modern	23.254	19.245	5.35	1.0243	2.56654	8.06762	2.79177	-	17.3
MGGC263501	bev. 41	MCE	Modern	23.547	18.345	5.5	0.9571	2.59022	6.52626	2.77106	-	17.3
MGGC263501	bev. 44	MCE	Modern	23.812	20.186	5.7	1.24587	2.52274	9.70513	2.79389	-	17.3
MGGC263501	bev. 45	MCE	Modern	24.178	19.174	5.75	1.1015	2.57326	8.10705	2.80028	-	17.3
MGGC263501	bev. 43	MCE	Modern	24.425	19.427	5.5	1.07163	2.55614	8.49267	2.79337	-	17.3
MGGC263501	bev. 47	MCE	Modern	24.646	19.586	5.95	1.06343	2.49856	10.5156	2.79218	-	17.3
MGGC263501	bev. 46	MCE	Modern	24.815	20.599	5.4	1.03247	2.56681	6.80893	2.75435	-	17.3
MGGC263501	bev. 51	MCE	Modern	24.859	20.014	5.5	1.12403	2.53148	9.59832	2.80026	-	17.3
MGGC263501	bev. 48	MCE	Modern	25.38	20.312	5.85	1.12353	2.6182	6.3434	2.79553	-	17.3
MGGC263501	bev. 49	MCE	Modern	25.478	20.929	6.45	1.3815	2.60401	7.30295	2.80916	-	17.3
MGGC263501	bev. 50	MCE	Modern	26.062	20.817	5.75	1.28577	2.57894	8.46118	2.81732	-	17.3
MGGC263501	bev. 52	MCE	Modern	26.743	21.114	5.7	1.2652	2.56154	9.08169	2.81741	-	17.3
MGGC263501	bev. 54	MCE	Modern	27.696	22.714	6.05	1.43377	2.5731	8.91926	2.82507	-	17.3
MGGC263501	bev. 53	MCE	Modern	28.181	22.09	6.45	1.6325	2.5891	7.42663	2.79681	-	17.3
MGGC263501	bev. 55	MCE	Modern	30.058	23.986	7.2	1.9953	2.64216	6.91287	2.83838	-	17.3
MGGC263501	g3	MGO	Modern	5.03	4.331	1.35	0.0165	2.35297	13.3333	2.71497	-	17.2
MGGC263501	g2	MGO	Modern	5.65	4.735	1.5	0.0207	2.40272	13.9535	2.79235	-	17.2
MGGC263501	g6	MGO	Modern	5.953	5.067	1.65	0.0263333	2.41163	10.3976	2.69147	-	17.2
MGGC263501	g5	MGO	Modern	6.088	5.094	1.65	0.0296667	2.58263	6.97674	2.77633	-	17.2
MGGC263501	g4	MGO	Modern	6.1	5.077	1.6	0.0265667	2.46312	9.59752	2.72462	-	17.2
MGGC263501	g9	MGO	Modern	6.597	5.564	1.7	0.0356667	2.20683	19.8347	2.75285	-	17.2
MGGC263501	g7	MGO	Modern	7.002	5.828	1.8	0.0362667	2.21196	17.9226	2.69497	-	17.2
MGGC263501	g8	MGO	Modern	7.145	5.922	1.9	0.0397333	2.40868	12.3482	2.74801	-	17.2
MGGC263501	g12	MGO	Modern	7.963	6.728	2	0.0570667	2.5206	8.84956	2.76532	-	17.2
MGGC263501	g10	MGO	Modern	8.005	6.699	2.1	0.06	2.51303	8.81119	2.75585	-	17.2
MGGC263501	g11	MGO	Modern	8.33	6.727	1.95	0.0490333	2.47205	9.42761	2.72936	-	17.2
MGGC263501	g15	MGO	Modern	8.806	7.138	2	0.0572333	2.47325	9.66811	2.73796	-	17.2
MGGC263501	g13	MGO	Modern	8.81	7.314	2.3	0.0686667	2.37729	13.1792	2.73815	-	17.2
MGGC263501	g14	MGO	Modern	9.022	7.665	2.2	0.072	1.87494	32	2.75726	-	17.2
MGGC263501	G1	MGO	Modern	10.1	9.9	2.6	0.0928	2.10695	22.7445	2.72725	-	17.2
MGGC263501	G2	MGO	Modern	10.1	9.6	2.45	0.111533	2.49632	9.41704	2.75584	-	17.2
MGGC263501	G 3	MGO	Modern	10.51	8.594	3	0.141767	2.5136	8.46655	2.7461	-	17.2
MGGC263501	G 6	MGO	Modern	11.698	9.436	2.9	0.1589	2.11963	23.4744	2.76983	-	17.2
MGGC263501	G5	MGO	Modern	11.85	11.2	3.1	0.182467	2.3872	14.0673	2.77799	-	17.2
MGGC263501	G8	MGO	Modern	12	11.7	3.2	0.174133	2.36819	15.2134	2.79312	-	17.2
MGGC263501	G4	MGO	Modern	12.1	11.25	2.95	0.167833	2.34974	15.5213	2.78145	-	17.2
MGGC263501	G7	MGO	Modern	12.3	11.35	3	0.1885	2.38891	13.5844	2.76444	-	17.2
MGGC263501	G 12	MGO	Modern	13.126	10.924	3.1	0.217567	2.14677	22.7018	2.77726	-	17.2
MGGC263501	G 9	MGO	Modern	13.132	10.654	3.1	0.209833	1.96986	28.8715	2.76944	-	17.2
MGGC263501	G11	MGO	Modern	13.2	11.9	3.15	0.200133	2.45078	11.879	2.78115	-	17.2
MGGC263501	G10	MGO	Modern	13.7	12.85	3.55	0.260433	2.42738	12.4183	2.77156	-	17.2
MGGC263501	G14	MGO	Modern	14.2	12.8	3.4	0.2602	2.47764	11.6375	2.80395	-	17.2
MGGC263501	G 15	MGO	Modern	14.922	12.561	3.85	0.3146	2.3578	14.9157	2.77113	-	17.2
MGGC263501	G13	MGO	Modern	15	13.1	3.9	0.346767	2.47193	11.4497	2.79156	-	17.2
MGGC263501	GS 01	MGO	Modern	15.136	12.114	3.5	0.2976	2.50836	8.61244	2.74475	-	17.2
MGGC263501	G17	MGO	Modern	15.2	13.9	4.6	0.4705	2.48984	10.9383	2.79564	-	17.2
MGGC263501	G16	MGO	Modern	15.55	13.7	3.7	0.324933	2.45912	11.6755	2.78419	-	17.2
MGGC263501	GS 02	MGO	Modern	15.802	12.862	3.95	0.368567	2.43437	11.2704	2.74358	-	17.2
MGGC263501	G20	MGO	Modern	16.1	14.85	4.2	0.435767	2.50093	10.1188	2.78249	-	17.2
MGGC263501	G19	MGO	Modern	16.35	14.1	4.2	0.377033	2.47338	11.3472	2.78996	-	17.2
MGGC263501	G23	MGO	Modern	17.2	15.7	4	0.429033	2.5528	8.20584	2.781	-	17.2
MGGC263501	GS 03	MGO	Modern	17.358	13.639	4.3	0.474367	2.5495	8.36324	2.78218	-	17.2
MGGC263501	G22	MGO	Modern	17.8	16.5	4.25	0.531767	2.45525	11.3938	2.77097	-	17.2
MGGC263501	G25	MGO	Modern	18.7	16.85	4.4	0.5502	2.47325	10.4473	2.76178	-	17.2
MGGC263501	GS 04	MGO	Modern	18.934	15.135	4.5	0.5949	2.56632	7.60588	2.77758	-	17.2
MGGC263501	G28	MGO	Modern	19.1	17.5	4.6	0.590767	2.47505	11.2479	2.78872	-	17.2
MGGC263501	G29	MGO	Modern	19.1	16.35	4.3	0.5219	2.53558	9.58793	2.80447	-	17.2
MGGC263501	GS 06	MGO	Modern	19.117	16.305	4.7	0.6819	2.48096	10.5091	2.7723	-	17.2
MGGC263501	G31	MGO	Modern	19.65	18.7	5.1	0.754767	2.53766	8.83575	2.78361	-	17.2
MGGC263501	GS 05	MGO	Modern	19.745	15.559	4.8	0.649767	2.54193	7.86414	2.7589	-	17.2
MGGC263501	G32	MGO	Modern	19.8	18.1	4.6	0.663333	2.52347	9.45122	2.78687	-	17.2
MGGC263501	G26	MGO	Modern	19.9	16.4	4.2	0.502833	2.6084	6.54772	2.79116	-	17.2
MGGC263501	G38	MGO	Modern	20.8	18.95	5.1	0.765133	2.4363	12.8336	2.795	-	17.2
MGGC263501	G34	MGO	Modern	20.9	19.45	5.2	0.825267	2.57145	8.08449	2.79762	-	17.2
MGGC263501	GS 07	MGO	Modern	20.953	17.829	5	0.808233	2.51419	9.63956	2.7824	-	17.2
MGGC263501	G35	MGO	Modern	21.35	19.3	5.1	0.853433	2.5968	7.38671	2.80391	-	17.2
MGGC263501	G37	MGO	Modern	21.5	19.2	5.4	0.8173	2.43757	12.937	2.79977	-	17.2
MGGC263501	GS 08	MGO	Modern	22.525	18.014	5.6	1.05907	2.56579	7.96861	2.78795	-	17.2
MGGC263501	GS 10	MGO	Modern	22.829	19.218	5.9	1.23363	2.65113	4.93721	2.78882	-	17.2
MGGC263501	G40	MGO	Modern	22.85	21.9	5.5	1.02233	2.54791	8.61352	2.78806	-	17.2
MGGC263501	GS 09	MGO	Modern	23.299	18.661	5.5	0.994333	2.60313	6.41664	2.78162	-	17.2
MGGC263501	GS 12	MGO	Modern	23.431	19.359	6.2	1.2532	2.60296	6.94965	2.79737	-	17.2
MGGC263501	GS 11	MGO	Modern	23.619	19.247	5.2	0.953633	2.57283	8.06306	2.79847	-	17.2
MGGC263501	GS 13	MGO	Modern	24.285	19.352	5.85	1.0576	2.56556	8.18145	2.79416	-	17.2
MGGC263501	GS 16	MGO	Modern	24.478	20.756	6.5	1.3162	2.56983	8.26705	2.80143	-	17.2
MGGC263501	GS 15	MGO	Modern	25.438	21.613	6.7	1.6712	2.59797	6.40054	2.77562	-	17.2
MGGC263501	GS 14	MGO	Modern	25.761	19.232	6.45	1.43703	2.6358	6.49231	2.8188	-	17.2
MGGC263501	GS 17	MGO	Modern	25.791	21.169	6.2	1.31233	2.54009	8.2924	2.76977	-	17.2
MGGC263501	GS 20	MGO	Modern	26.434	22.224	6.45	1.50037	2.56428	8.25819	2.79511	-	17.2
MGGC263501	GS 22	MGO	Modern	26.803	21.812	6.2	1.50007	2.61755	7.19613	2.82052	-	17.2
MGGC263501	GS 19	MGO	Modern	27.355	21.355	6.5	1.53427	2.57288	7.40844	2.77874	-	17.2
MGGC263501	GS 25	MGO	Modern	27.492	23.867	7.1	1.90443	2.54141	8.80531	2.7868	-	17.2
MGGC263501	GS 24	MGO	Modern	28.14	22.317	7.1	1.71113	2.55985	8.94195	2.81123	-	17.2
MGGC263501	GS 23	MGO	Modern	28.44	22.809	7.1	1.7561	2.52423	10.0941	2.80763	-	17.2
MGGC263501	GS 28	MGO	Modern	29.215	24.297	7.9	2.3015	2.66111	5.98069	2.83039	-	17.2
MGGC263501	GS 26	MGO	Modern	29.344	24.806	7.7	2.16903	2.62734	6.7872	2.81865	-	17.2
MGGC263501	GS 29	MGO	Modern	30.28	25.763	8	2.41907	2.63106	6.01075	2.79932	-	17.2
MGGC263501	GS 31	MGO	Modern	30.847	24.722	7.8	2.31173	2.63079	6.42219	2.81134	-	17.2
